# Supplementary material for: BGFD: an integrated multi-omics database of barley gene families
Source: BMC Plant Biol. 2022 Sep 21;22:454. doi: 10.1186/s12870-022-03846-9 (PMC9490965; doi:10.1186/s12870-022-03846-9)
Supplement: Supplementary file 1 — Additional file 1: Table S1. Sample information and accession number of the RNA-seq data downloaded from the NCBI SRA database. [file 12870_2022_3846_MOESM1_ESM.xlsx]

## Sheet: Sheet1
Table S1. Sample information and accession number of the RNA-seq data downloaded from the NCBI SRA database*.
SRA BioProject	Project description	Relevant Publication	SRA link	Run	Genotype	Tissue/Stage	Treatment	Replicates
PRJEB14349	RNA-Seq of 16 developmental stages of barley (Morex cultivar)	https://doi.org/10.1038/nature22043	https://www.ncbi.nlm.nih.gov/Traces/study/?acc=ERP015986	ERR1457188	Morex	Grain, bracts removed(5DPA)		CAR5_2_B1
				ERR1457163	Morex	Grain, bracts removed(5DPA)		CAR5_2_B2
				ERR1457189	Morex	Grain, bracts removed(5DPA)		CAR5_3_B1
				ERR1457164	Morex	Grain, bracts removed(5DPA)		CAR5_3_B2
				ERR1457190	Morex	Grain, bracts removed(5DPA)		CAR5_4_B1
				ERR1457165	Morex	Grain, bracts removed(5DPA)		CAR5_4_B2
				ERR1457197	Morex	Grain, bracts removed(15DPA)		CAR15_1_B1
				ERR1457172	Morex	Grain, bracts removed(15DPA)		CAR15_1_B2
				ERR1457198	Morex	Grain, bracts removed(15DPA)		CAR15_2_B1
				ERR1457173	Morex	Grain, bracts removed(15DPA)		CAR15_2_B2
				ERR1457199	Morex	Grain, bracts removed(15DPA)		CAR15_4_B1
				ERR1457174	Morex	Grain, bracts removed(15DPA)		CAR15_4_B2
				ERR1457191	Morex	Embryos(4d dissected from germinating grains)		EMB_a_B1
				ERR1457166	Morex	Embryos(4d dissected from germinating grains)		EMB_a_B2
				ERR1457192	Morex	Embryos(4d dissected from germinating grains)		EMB_b_B1
				ERR1457167	Morex	Embryos(4d dissected from germinating grains)		EMB_b_B2
				ERR1457193	Morex	Embryos(4d dissected from germinating grains)		EMB_c_B1
				ERR1457168	Morex	Embryos(4d dissected from germinating grains)		EMB_c_B2
				ERR1457224	Morex	Epidermis(4 weeks)		EPI_1_B1
				ERR1457248	Morex	Epidermis(4 weeks)		EPI_1_B2
				ERR1457225	Morex	Epidermis(4 weeks)		EPI_2_B1
				ERR1457249	Morex	Epidermis(4 weeks)		EPI_2_B2
				ERR1457226	Morex	Epidermis(4 weeks)		EPI_3_B1
				ERR1457250	Morex	Epidermis(4 weeks)		EPI_3_B2
				ERR1457212	Morex	Etiolated(10 day old seedling)		ETI_1_B1
				ERR1457236	Morex	Etiolated(10 day old seedling)		ETI_1_B2
				ERR1457213	Morex	Etiolated(10 day old seedling)		ETI_2_B1
				ERR1457237	Morex	Etiolated(10 day old seedling)		ETI_2_B2
				ERR1457214	Morex	Etiolated(10 day old seedling)		ETI_3_B1
				ERR1457238	Morex	Etiolated(10 day old seedling)		ETI_3_B2
				ERR1457209	Morex	Young Inflorescences(5mm)		INF1_a_B1
				ERR1457184	Morex	Young Inflorescences(5mm)		INF1_a_B2
				ERR1457210	Morex	Young Inflorescences(5mm)		INF1_b_B1
				ERR1457185	Morex	Young Inflorescences(5mm)		INF1_b_B2
				ERR1457211	Morex	Young Inflorescences(5mm)		INF1_c_B1
				ERR1457186	Morex	Young Inflorescences(5mm)		INF1_c_B2
				ERR1457203	Morex	Inflorescences(1-1.5cm)		INF2_f_B1
				ERR1457178	Morex	Inflorescences(1-1.5cm)		INF2_f_B2
				ERR1457204	Morex	Inflorescences(1-1.5cm)		INF2_g_B1
				ERR1457179	Morex	Inflorescences(1-1.5cm)		INF2_g_B2
				ERR1457205	Morex	Inflorescences(1-1.5cm)		INF2_h_B1
				ERR1457180	Morex	Inflorescences(1-1.5cm)		INF2_h_B2
				ERR1457200	Morex	Shoot from the seedlings(10cm shoot stage)		LEA_a_B1
				ERR1457175	Morex	Shoot from the seedlings(10cm shoot stage)		LEA_a_B2
				ERR1457201	Morex	Shoot from the seedlings(10cm shoot stage)		LEA_b_B1
				ERR1457176	Morex	Shoot from the seedlings(10cm shoot stage)		LEA_b_B2
				ERR1457202	Morex	Shoot from the seedlings(10cm shoot stage)		LEA_c_B1
				ERR1457177	Morex	Shoot from the seedlings(10cm shoot stage)		LEA_c_B2
				ERR1457215	Morex	Lemma(6 weeks PA)		LEM_1_B1
				ERR1457239	Morex	Lemma(6 weeks PA)		LEM_1_B2
				ERR1457216	Morex	Lemma(6 weeks PA)		LEM_2_B1
				ERR1457240	Morex	Lemma(6 weeks PA)		LEM_2_B2
				ERR1457217	Morex	Lemma(6 weeks PA)		LEM_3_B1
				ERR1457241	Morex	Lemma(6 weeks PA)		LEM_3_B2
				ERR1457218	Morex	Lodicule(6 weeks PA)		LOD_1_B1
				ERR1457242	Morex	Lodicule(6 weeks PA)		LOD_1_B2
				ERR1457219	Morex	Lodicule(6 weeks PA)		LOD_2_B1
				ERR1457243	Morex	Lodicule(6 weeks PA)		LOD_2_B2
				ERR1457220	Morex	Lodicule(6 weeks PA)		LOD_3_B1
				ERR1457244	Morex	Lodicule(6 weeks PA)		LOD_3_B2
				ERR1457206	Morex	Developing tillers(six leaf stage)		NOD_a_B1
				ERR1457181	Morex	Developing tillers(six leaf stage)		NOD_a_B2
				ERR1457207	Morex	Developing tillers(six leaf stage)		NOD_b_B1
				ERR1457182	Morex	Developing tillers(six leaf stage)		NOD_b_B2
				ERR1457208	Morex	Developing tillers(six leaf stage)		NOD_c_B1
				ERR1457183	Morex	Developing tillers(six leaf stage)		NOD_c_B2
				ERR1457221	Morex	Palea(6 weeks PA)		PAL_1_B1
				ERR1457245	Morex	Palea(6 weeks PA)		PAL_1_B2
				ERR1457222	Morex	Palea(6 weeks PA)		PAL_2_B1
				ERR1457246	Morex	Palea(6 weeks PA)		PAL_2_B2
				ERR1457223	Morex	Palea(6 weeks PA)		PAL_3_B1
				ERR1457247	Morex	Palea(6 weeks PA)		PAL_3_B2
				ERR1457227	Morex	Rachis(5 weeks PA)		RAC_1_B1
				ERR1457251	Morex	Rachis(5 weeks PA)		RAC_1_B2
				ERR1457228	Morex	Rachis(5 weeks PA)		RAC_2_B1
				ERR1457252	Morex	Rachis(5 weeks PA)		RAC_2_B2
				ERR1457229	Morex	Rachis(5 weeks PA)		RAC_3_B1
				ERR1457253	Morex	Rachis(5 weeks PA)		RAC_3_B2
				ERR1457194	Morex	Root(4 weeks)		ROO_a_B1
				ERR1457169	Morex	Root(4 weeks)		ROO_a_B2
				ERR1457195	Morex	Root(4 weeks)		ROO_b_B1
				ERR1457170	Morex	Root(4 weeks)		ROO_b_B2
				ERR1457196	Morex	Root(4 weeks)		ROO_c_B1
				ERR1457171	Morex	Root(4 weeks)		ROO_c_B2
				ERR1457230	Morex	Roots from the seedlings(10cm shoot stage)		ROO2_1_B1
				ERR1457254	Morex	Roots from the seedlings(10cm shoot stage)		ROO2_1_B2
				ERR1457231	Morex	Roots from the seedlings(10cm shoot stage)		ROO2_2_B1
				ERR1457255	Morex	Roots from the seedlings(10cm shoot stage)		ROO2_2_B2
				ERR1457232	Morex	Roots from the seedlings(10cm shoot stage)		ROO2_3_B1
				ERR1457256	Morex	Roots from the seedlings(10cm shoot stage)		ROO2_3_B2
				ERR1457233	Morex	Senescing leaf(2 months)		SEN_1_B1
				ERR1457257	Morex	Senescing leaf(2 months)		SEN_1_B2
				ERR1457234	Morex	Senescing leaf(2 months)		SEN_2_B1
				ERR1457258	Morex	Senescing leaf(2 months)		SEN_2_B2
				ERR1457235	Morex	Senescing leaf(2 months)		SEN_3_B1
				ERR1457259	Morex	Senescing leaf(2 months)		SEN_3_B2
PRJNA496380	To investigate cell-type specific genome regulation during germination, we have applied laser-capture microdissection RNA sequencing to three tissues of barley seeds that have distinct functions (plumules, radicles and scutellum).	https://doi.org/10.1111/tpj.14574	https://www.ncbi.nlm.nih.gov/Traces/study/?acc=SRP165710	SRR8053407	WI4330	dry seed(plumule)		0P1
				SRR8053406	WI4330	dry seed(plumule)		0P3
				SRR8053402	WI4330	dry seed(radicle)		0R1
				SRR8053434	WI4330	dry seed(radicle)		0R2
				SRR8053404	WI4330	dry seed(radicle)		0R3
				SRR8053409	WI4330	dry seed(scutellum)		0S1
				SRR8053408	WI4330	dry seed(scutellum)		0S2
				SRR8053403	WI4330	dry seed(scutellum)		0S3
				SRR8053411	WI4330	germinating seed(plumule)		8P1
				SRR8053400	WI4330	germinating seed(plumule)		8P2
				SRR8053458	WI4330	germinating seed(plumule)		8P3
				SRR8053454	WI4330	germinating seed(radicle)		8R1
				SRR8053453	WI4330	germinating seed(radicle)		8R2
				SRR8053452	WI4330	germinating seed(radicle)		8R3
				SRR8053457	WI4330	germinating seed(scutellum)		8S1
				SRR8053456	WI4330	germinating seed(scutellum)		8S2
				SRR8053455	WI4330	germinating seed(scutellum)		8S3
				SRR8053451	WI4330	germinating seed(plumule)		16P1
				SRR8053450	WI4330	germinating seed(plumule)		16P2
				SRR8053449	WI4330	germinating seed(plumule)		16P3
				SRR8053427	WI4330	germinating seed(radicle)		16R1
				SRR8053424	WI4330	germinating seed(radicle)		16R2
				SRR8053425	WI4330	germinating seed(radicle)		16R3
				SRR8053428	WI4330	germinating seed(scutellum)		16S1
				SRR8053429	WI4330	germinating seed(scutellum)		16S2
				SRR8053426	WI4330	germinating seed(scutellum)		16S3
				SRR8053422	WI4330	germinating seed(plumule)		24P1
				SRR8053423	WI4330	germinating seed(plumule)		24P2
				SRR8053431	WI4330	germinating seed(plumule)		24P3
				SRR8053437	WI4330	germinating seed(radicle)		24R1
				SRR8053435	WI4330	germinating seed(radicle)		24R2
				SRR8053444	WI4330	germinating seed(radicle)		24R3
				SRR8053432	WI4330	germinating seed(scutellum)		24S1
				SRR8053448	WI4330	germinating seed(scutellum)		24S2
				SRR8053447	WI4330	germinating seed(scutellum)		24S3
				SRR8053443	WI4330	germinating seed(plumule)		32P1
				SRR8053446	WI4330	germinating seed(plumule)		32P2
				SRR8053445	WI4330	germinating seed(plumule)		32P3
				SRR8053419	WI4330	germinating seed(radicle)		32R1
				SRR8053420	WI4330	germinating seed(radicle)		32R3
				SRR8053436	WI4330	germinating seed(scutellum)		32S1
				SRR8053441	WI4330	germinating seed(scutellum)		32S2
				SRR8053418	WI4330	germinating seed(scutellum)		32S3
				SRR8053421	WI4330	germinating seed(plumule)		40P1
				SRR8053414	WI4330	germinating seed(plumule)		40P2
				SRR8053415	WI4330	germinating seed(plumule)		40P3
				SRR8053412	WI4330	germinating seed(radicle)		40R1
				SRR8053413	WI4330	germinating seed(radicle)		40R2
				SRR8053401	WI4330	germinating seed(radicle)		40R3
				SRR8053416	WI4330	germinating seed(scutellum)		40S1
				SRR8053417	WI4330	germinating seed(scutellum)		40S3
				SRR8053405	WI4330	germinating seed(plumule)		48P1
				SRR8053442	WI4330	germinating seed(plumule)		48P2
				SRR8053438	WI4330	germinating seed(plumule)		48P3
				SRR8053430	WI4330	germinating seed(radicle)		48R1
				SRR8053440	WI4330	germinating seed(radicle)		48R2
				SRR8053439	WI4330	germinating seed(radicle)		48R3
				SRR8053410	WI4330	germinating seed(scutellum)		48S1
				SRR8053399	WI4330	germinating seed(scutellum)		48S2
				SRR8053433	WI4330	germinating seed(scutellum)		48S3
PRJNA428086	Differential expression profiling of microspores during the early stages of isolated microspore culture in barley using the embryogenic-responsive cultivar Gobernadora. mRNA library from Illumina TrueSeq; Barley (Hordeum vulgare ssp. vulgare; cv. Gobernadora) starting material in barley androgenesis: uninucleate and haploid microspores (Day 0), microspore after stress pre-treatment (Day 2) and mi…	doi: 10.1534/g3.118.200208	https://www.ncbi.nlm.nih.gov/sra/SRX3524666[accn]	SRR6433028	Gobernadora	Uninucleate and haploide microspore(Day 0)		replicate1
				SRR6433027	Gobernadora	Uninucleate and haploide microspore(Day 0)		replicate2
				SRR6433026	Gobernadora	Uninucleate and haploide microspore(Day 0)		replicate3
				SRR6433025	Gobernadora	Uninucleate and haploide microspore(Day 0)		replicate4
				SRR6433032	Gobernadora	Enlarged microspore after stress pretraitment(Day 2)		replicate1
				SRR6433031	Gobernadora	Enlarged microspore after stress pretraitment(Day 2)		replicate2
				SRR6433030	Gobernadora	Enlarged microspore after stress pretraitment(Day 2)		replicate3
				SRR6433029	Gobernadora	Enlarged microspore after stress pretraitment(Day 2)		replicate4
				SRR6433024	Gobernadora	Stat-like to multicellular structure microspore(Day 5)		replicate1
				SRR6433023	Gobernadora	Stat-like to multicellular structure microspore(Day 5)		replicate2
				SRR6433016	Gobernadora	Stat-like to multicellular structure microspore(Day 5)		replicate3
				SRR6433015	Gobernadora	Stat-like to multicellular structure microspore(Day 5)		replicate4
				SRR6433018	Gobernadora	Uninucleate and haploide microspore(Day 0)		replicate1
				SRR6433017	Gobernadora	Uninucleate and haploide microspore(Day 0)		replicate2
				SRR6433020	Gobernadora	Uninucleate and haploide microspore(Day 0)		replicate3
				SRR6433019	Gobernadora	Uninucleate and haploide microspore(Day 0)		replicate4
				SRR6433022	Gobernadora	Enlarged microspore after stress pretraitment(Day 2)		replicate1
				SRR6433021	Gobernadora	Enlarged microspore after stress pretraitment(Day 2)		replicate2
				SRR6433014	Gobernadora	Enlarged microspore after stress pretraitment(Day 2)		replicate3
				SRR6433013	Gobernadora	Enlarged microspore after stress pretraitment(Day 2)		replicate4
				SRR6433009	Gobernadora	Stat-like to multicellular structure microspore(Day 5)		replicate1
				SRR6433010	Gobernadora	Stat-like to multicellular structure microspore(Day 5)		replicate2
				SRR6433011	Gobernadora	Stat-like to multicellular structure microspore(Day 5)		replicate3
				SRR6433012	Gobernadora	Stat-like to multicellular structure microspore(Day 5)		replicate4
PRJEB12540	RNAseq transcriptome assembly and expression profiling of a drought-control experiment with barley cultivar Scarlett and Spanish landrace SBCC073	https://doi.org/10.3389/fpls.2017.00647	https://www.ncbi.nlm.nih.gov/Traces/study/?acc=ERP014029	ERR1248084	Scarlett	young inflorescences	control	1
				ERR1248085	Scarlett	young inflorescences	control	2
				ERR1248086	Scarlett	young inflorescences	drought	1
				ERR1248087	Scarlett	young inflorescences	drought	2
				ERR1248088	Scarlett	young inflorescences	greenhouse	1
				ERR1248089	Scarlett	young inflorescences	greenhouse	2
				ERR1248116	Scarlett	Leaf	control	1
				ERR1248117	Scarlett	Leaf	control	2
				ERR1248118	Scarlett	Leaf	control	3
				ERR1248119	Scarlett	Leaf	drought	1
				ERR1248120	Scarlett	Leaf	drought	2
				ERR1248121	Scarlett	Leaf	drought	3
				ERR1248122	Scarlett	Leaf	greenhouse	1
				ERR1248123	Scarlett	Leaf	greenhouse	2
				ERR1248274	SBCC073	young inflorescences	control	1
				ERR1248275	SBCC073	young inflorescences	control	2
				ERR1248276	SBCC073	young inflorescences	drought	1
				ERR1248277	SBCC073	young inflorescences	drought	2
				ERR1248278	SBCC073	young inflorescences	greenhouse	1
				ERR1248279	SBCC073	young inflorescences	greenhouse	2
				ERR1248280	SBCC073	Leaf	control	1
				ERR1248281	SBCC073	Leaf	control	2
				ERR1248282	SBCC073	Leaf	control	3
				ERR1248283	SBCC073	Leaf	drought	1
				ERR1248284	SBCC073	Leaf	drought	2
				ERR1248285	SBCC073	Leaf	drought	3
				ERR1248286	SBCC073	Leaf	greenhouse	1
				ERR1248287	SBCC073	Leaf	greenhouse	2
PRJNA324116	Heat Stress Affects Pi-related Genes Expression and Inorganic Phosphate Deposition/Accumulation in Barley.	https://doi.org/10.3389/fpls.2016.00926	https://www.ncbi.nlm.nih.gov/Traces/study/?acc=SRP075978	SRR3618865	Rolap	shoot tissue	22°C	1
				SRR3618866	Rolap	shoot tissue	22°C	2
				SRR3618867	Rolap	shoot tissue	22°C	3
				SRR3618868	Rolap	shoot tissue	35.5°C	1
				SRR3618869	Rolap	shoot tissue	35.5°C	2
				SRR3618870	Rolap	shoot tissue	35.5°C	3
				SRR3618871	Rolap	root tissue	22°C	1
				SRR3618872	Rolap	root tissue	22°C	2
				SRR3618873	Rolap	root tissue	35.5°C	1
				SRR3618874	Rolap	root tissue	35.5°C	2
PRJNA400519	RNA sequencing of Hordeum vulgare L. under low nitrogen stress	https://doi.org/10.1016/j.jcs.2018.06.014	https://www.ncbi.nlm.nih.gov/Traces/study/?acc=SRP116614	SRR5992410	BI-04	shoots	0h
				SRR5992411	BI-04	shoots	1h
				SRR5992408	BI-04	shoots	24h
				SRR5992409	BI-45	shoots	0h
				SRR5992406	BI-45	shoots	1h
				SRR5992407	BI-45	shoots	24h
				SRR5992404	BI-04	roots	0h
				SRR5992405	BI-04	roots	1h
				SRR5992402	BI-04	roots	24h
				SRR5992403	BI-45	roots	0h
				SRR5992412	BI-45	roots	1h
				SRR5992413	BI-45	roots	24h
PRJNA704034	Transcriptome analysis of barley root meristem under Al and low pH stress	doi: 10.3389/fgene.2021.675260	https://www.ncbi.nlm.nih.gov/Traces/study/?acc=SRP307555	SRR13765035	Sebastian	root	48h at pH=6	replicate 1
				SRR13765036	Sebastian	root	48h at pH=6	replicate 2
				SRR13765037	Sebastian	root	48h at pH=6	replicate 3
				SRR13765038	Sebastian	root	48h at pH=4	replicate 1
				SRR13765039	Sebastian	root	48h at pH=4	replicate 2
				SRR13765040	Sebastian	root	48h at pH=4	replicate 3
				SRR13765041	Sebastian	root	48h at pH=4 + 24h Al treatment at pH=4	replicate 1
				SRR13765042	Sebastian	root	48h at pH=4 + 24h Al treatment at pH=4	replicate 2
				SRR13765043	Sebastian	root	48h at pH=4 + 24h Al treatment at pH=4	replicate 3
				SRR13765044	Sebastian	root	9d at pH=6	replicate 1
				SRR13765045	Sebastian	root	9d at pH=6	replicate 2
				SRR13765046	Sebastian	root	9d at pH=6	replicate 3
				SRR13765047	Sebastian	root	9d at pH=4	replicate 1
				SRR13765048	Sebastian	root	9d at pH=4	replicate 2
				SRR13765049	Sebastian	root	9d at pH=4	replicate 3
				SRR13765050	Sebastian	root	2d at pH=4 + 7d Al treatment at pH=4	replicate 1
				SRR13765051	Sebastian	root	2d at pH=4 + 7d Al treatment at pH=4	replicate 2
				SRR13765052	Sebastian	root	2d at pH=4 + 7d Al treatment at pH=4	replicate 3
PRJNA439267	Barley seminal roots were divided into three zones according their developmental stage. Transcript changes by RNA-seq in response to water deficit were measured.	https://doi.org/10.1111/nph.15351	https://www.ncbi.nlm.nih.gov/Traces/study/?acc=SRP136092	SRR6869705	Scarlett	Root zone C	water deficit	2
				SRR6869706	Scarlett	Root zone C	water deficit	1
				SRR6869707	Scarlett	Root zone C	water deficit	4
				SRR6869708	Scarlett	Root zone C	water deficit	3
				SRR6869709	Scarlett	Root zone B	water deficit	3
				SRR6869710	Scarlett	Root zone B	control	4
				SRR6869711	Scarlett	Root zone A	water deficit	3
				SRR6869712	Scarlett	Root zone A	water deficit	4
				SRR6869713	Scarlett	Root zone B	water deficit	1
				SRR6869714	Scarlett	Root zone B	water deficit	2
				SRR6869715	Scarlett	Root zone C	control	3
				SRR6869716	Scarlett	Root zone C	control	4
				SRR6869717	Scarlett	Root zone A	water deficit	1
				SRR6869718	Scarlett	Root zone A	water deficit	2
				SRR6869719	Scarlett	Root zone C	control	1
				SRR6869720	Scarlett	Root zone C	control	2
				SRR6869721	Scarlett	Root zone A	control	1
				SRR6869722	Scarlett	Root zone A	control	2
				SRR6869723	Scarlett	Root zone A	control	3
				SRR6869724	Scarlett	Root zone A	control	4
				SRR6869725	Scarlett	Root zone B	control	1
				SRR6869726	Scarlett	Root zone B	control	2
				SRR6869727	Scarlett	Root zone B	control	3
				SRR6869728	Scarlett	Root zone B	control	4
PRJNA744693	RNA-seq analysis of barley leaves responding to waterlogging stress	https://doi.org/10.1016/j.envexpbot.2021.104599	https://www.ncbi.nlm.nih.gov/Traces/study/?acc=SRP327448	SRR15068534	Evergreen	young leaves at T1	6-day waterlogged	replicate1
				SRR15068543	Evergreen	young leaves at T1	6-day waterlogged	replicate2
				SRR15068544	Evergreen	young leaves at T1	6-day waterlogged	replicate3
				SRR15068536	Evergreen	mature leaves at T1	6-day waterlogged	replicate1
				SRR15068537	Evergreen	mature leaves at T1	6-day waterlogged	replicate2
				SRR15068538	Evergreen	mature leaves at T1	6-day waterlogged	replicate3
				SRR15068504	Evergreen	young leaves at T1	57-day-old controlled	replicate1
				SRR15068515	Evergreen	young leaves at T1	57-day-old controlled	replicate2
				SRR15068539	Evergreen	young leaves at T1	57-day-old controlled	replicate3
				SRR15068526	Evergreen	mature leaves at T1	57-day-old controlled	replicate1
				SRR15068545	Evergreen	mature leaves at T1	57-day-old controlled	replicate2
				SRR15068546	Evergreen	mature leaves at T1	57-day-old controlled	replicate3
				SRR15068511	Evergreen	young leaves at T2	6-day waterlogged	replicate1
				SRR15068510	Evergreen	young leaves at T2	6-day waterlogged	replicate2
				SRR15068509	Evergreen	young leaves at T2	6-day waterlogged	replicate3
				SRR15068514	Evergreen	mature leaves at T2	6-day waterlogged	replicate1
				SRR15068513	Evergreen	mature leaves at T2	6-day waterlogged	replicate2
				SRR15068512	Evergreen	mature leaves at T2	6-day waterlogged	replicate3
				SRR15068518	Evergreen	young leaves at T2	63-day-old controlled	replicate1
				SRR15068517	Evergreen	young leaves at T2	63-day-old controlled	replicate2
				SRR15068516	Evergreen	young leaves at T2	63-day-old controlled	replicate3
				SRR15068521	Evergreen	mature leaves at T2	63-day-old controlled	replicate1
				SRR15068520	Evergreen	mature leaves at T2	63-day-old controlled	replicate2
				SRR15068519	Evergreen	mature leaves at T2	63-day-old controlled	replicate3
				SRR15068524	Laurikka	young leaves at T1	6-day waterlogged	replicate1
				SRR15068523	Laurikka	young leaves at T1	6-day waterlogged	replicate2
				SRR15068522	Laurikka	young leaves at T1	6-day waterlogged	replicate3
				SRR15068528	Laurikka	mature leaves at T1	6-day waterlogged	replicate1
				SRR15068527	Laurikka	mature leaves at T1	6-day waterlogged	replicate2
				SRR15068525	Laurikka	mature leaves at T1	6-day waterlogged	replicate3
				SRR15068531	Laurikka	young leaves at T1	57-day-old controlled	replicate1
				SRR15068530	Laurikka	young leaves at T1	57-day-old controlled	replicate2
				SRR15068529	Laurikka	young leaves at T1	57-day-old controlled	replicate3
				SRR15068535	Laurikka	mature leaves at T1	57-day-old controlled	replicate1
				SRR15068533	Laurikka	mature leaves at T1	57-day-old controlled	replicate2
				SRR15068532	Laurikka	mature leaves at T1	57-day-old controlled	replicate3
				SRR15068540	Laurikka	young leaves at T2	6-day waterlogged	replicate1
				SRR15068541	Laurikka	young leaves at T2	6-day waterlogged	replicate2
				SRR15068542	Laurikka	young leaves at T2	6-day waterlogged	replicate3
				SRR15068499	Laurikka	mature leaves at T2	6-day waterlogged	replicate1
				SRR15068500	Laurikka	mature leaves at T2	6-day waterlogged	replicate2
				SRR15068501	Laurikka	mature leaves at T2	6-day waterlogged	replicate3
				SRR15068502	Laurikka	young leaves at T2	63-day-old controlled	replicate1
				SRR15068503	Laurikka	young leaves at T2	63-day-old controlled	replicate2
				SRR15068505	Laurikka	young leaves at T2	63-day-old controlled	replicate3
				SRR15068506	Laurikka	mature leaves at T2	63-day-old controlled	replicate1
				SRR15068507	Laurikka	mature leaves at T2	63-day-old controlled	replicate2
				SRR15068508	Laurikka	mature leaves at T2	63-day-old controlled	replicate3
PRJNA728113	IlluTranscriptome alterations of an in vitro-selected, moderately-resistant, two-row malting barley in response to 3ADON, 15ADON and NIV chemotypes of Fusarium gramineariummina HiSeq 4000	https://doi.org/10.3389/fpls.2021.701969	https://www.ncbi.nlm.nih.gov/Traces/study/?acc=SRP318925	SRR14467133	CDC Kendall	Seed	NIV_72 hr	replicate1
				SRR14467137	CDC Kendall	Seed	NIV_72 hr	replicate2
				SRR14467140	CDC Kendall	Seed	NIV_72 hr	replicate3
				SRR14467135	CDC Kendall	Seed	NIV_96 hr	replicate1
				SRR14467138	CDC Kendall	Seed	NIV_96 hr	replicate2
				SRR14467142	CDC Kendall	Seed	NIV_96 hr	replicate3
				SRR14467097	CDC Kendall	Seed	MOCK_72 hr	replicate1
				SRR14467101	CDC Kendall	Seed	MOCK_72 hr	replicate2
				SRR14467107	CDC Kendall	Seed	MOCK_72 hr	replicate3
				SRR14467098	CDC Kendall	Seed	MOCK_96 hr	replicate1
				SRR14467102	CDC Kendall	Seed	MOCK_96 hr	replicate2
				SRR14467104	CDC Kendall	Seed	MOCK_96 hr	replicate3
				SRR14467123	CDC Kendall	Seed	3ADON_72 hr	replicate1
				SRR14467125	CDC Kendall	Seed	3ADON_72 hr	replicate2
				SRR14467130	CDC Kendall	Seed	3ADON_72 hr	replicate3
				SRR14467120	CDC Kendall	Seed	3ADON_96 hr	replicate1
				SRR14467127	CDC Kendall	Seed	3ADON_96 hr	replicate2
				SRR14467129	CDC Kendall	Seed	3ADON_96 hr	replicate3
				SRR14467111	CDC Kendall	Seed	15ADON_72 hr	replicate1
				SRR14467112	CDC Kendall	Seed	15ADON_72 hr	replicate2
				SRR14467118	CDC Kendall	Seed	15ADON_72 hr	replicate3
				SRR14467109	CDC Kendall	Seed	15ADON_96 hr	replicate1
				SRR14467114	CDC Kendall	Seed	15ADON_96 hr	replicate2
				SRR14467117	CDC Kendall	Seed	15ADON_96 hr	replicate3
				SRR14467132	Norman	Seed	NIV_72 hr	replicate1
				SRR14467136	Norman	Seed	NIV_72 hr	replicate2
				SRR14467141	Norman	Seed	NIV_72 hr	replicate3
				SRR14467134	Norman	Seed	NIV_96 hr	replicate1
				SRR14467139	Norman	Seed	NIV_96 hr	replicate2
				SRR14467143	Norman	Seed	NIV_96 hr	replicate3
				SRR14467096	Norman	Seed	MOCK_72 hr	replicate1
				SRR14467100	Norman	Seed	MOCK_72 hr	replicate2
				SRR14467106	Norman	Seed	MOCK_72 hr	replicate3
				SRR14467099	Norman	Seed	MOCK_96 hr	replicate1
				SRR14467103	Norman	Seed	MOCK_96 hr	replicate2
				SRR14467105	Norman	Seed	MOCK_96 hr	replicate3
				SRR14467122	Norman	Seed	3ADON_72 hr	replicate1
				SRR14467124	Norman	Seed	3ADON_72 hr	replicate2
				SRR14467131	Norman	Seed	3ADON_72 hr	replicate3
				SRR14467121	Norman	Seed	3ADON_96 hr	replicate1
				SRR14467126	Norman	Seed	3ADON_96 hr	replicate2
				SRR14467128	Norman	Seed	3ADON_96 hr	replicate3
				SRR14467110	Norman	Seed	15ADON_72 hr	replicate1
				SRR14467113	Norman	Seed	15ADON_72 hr	replicate2
				SRR14467119	Norman	Seed	15ADON_72 hr	replicate3
				SRR14467108	Norman	Seed	15ADON_96 hr	replicate1
				SRR14467115	Norman	Seed	15ADON_96 hr	replicate2
				SRR14467116	Norman	Seed	15ADON_96 hr	replicate3
PRJEB13621	A study of transcriptome response to salt treatment across three zones of the root in a barley landrace and malting cultivar.	doi: 10.1038/srep31558	https://www.ncbi.nlm.nih.gov/Traces/study/?acc=ERP015182	ERR1366270	Clipper	Root meristematic zone	0 NaCL	2
				ERR1366274	Clipper	Root meristematic zone	0 NaCL	3
				ERR1366278	Clipper	Root meristematic zone	0 NaCL	4
				ERR1366282	Clipper	Root elongation zone	0 NaCL	1
				ERR1366286	Clipper	Root elongation zone	0 NaCL	2
				ERR1366290	Clipper	Root elongation zone	0 NaCL	3
				ERR1366294	Clipper	Root elongation zone	0 NaCL	4
				ERR1366298	Clipper	Root maturation zone	0 NaCL	1
				ERR1366302	Clipper	Root maturation zone	0 NaCL	2
				ERR1366306	Clipper	Root maturation zone	0 NaCL	3
				ERR1366310	Clipper	Root maturation zone	0 NaCL	4
				ERR1366314	Clipper	Root meristematic zone	100mM NaCl	1
				ERR1366318	Clipper	Root meristematic zone	100mM NaCl	2
				ERR1366322	Clipper	Root meristematic zone	100mM NaCl	3
				ERR1366326	Clipper	Root meristematic zone	100mM NaCl	4
				ERR1366330	Clipper	Root elongation zone	100mM NaCl	1
				ERR1366334	Clipper	Root elongation zone	100mM NaCl	2
				ERR1366338	Clipper	Root elongation zone	100mM NaCl	3
				ERR1366342	Clipper	Root elongation zone	100mM NaCl	4
				ERR1366346	Clipper	Root maturation zone	100mM NaCl	1
				ERR1366350	Clipper	Root maturation zone	100mM NaCl	2
				ERR1366354	Clipper	Root maturation zone	100mM NaCl	3
				ERR1366358	Clipper	Root maturation zone	100mM NaCl	4
PRJEB18276	Transcriptional responses to cold in five Pooideae species.	https://doi.org/10.1104/pp.18.01448	https://www.ncbi.nlm.nih.gov/Traces/study/?acc=ERP020203	ERR1744574	Igri	Leaf	0h, 17°C; Afternoon	mix
				ERR1744565	Igri	Leaf	0h ,17°C; Morning	mix
				ERR1744566	Igri	Leaf	4 weeks 6°C; Morning	mix
				ERR1744570	Igri	Leaf	9 weeks 6°C; Morning	mix
PRJNA382490	The aim of the study is to identify gene regulated by three heavy metal: copper, zinc and cadmium.	https://doi.org/10.1016/j.gdata.2017.05.016	https://www.ncbi.nlm.nih.gov/Traces/study/?acc=SRP104085	SRR5452097	Morex	roots	Cd	replicate 3
				SRR5452099	Morex	roots	Cd	replicate 2
				SRR5452101	Morex	roots	Cd	replicate 1
				SRR5452103	Morex	roots	Cd	replicate 3
				SRR5452105	Morex	roots	Cd	replicate 2
				SRR5452107	Morex	roots	Cd	replicate 1
				SRR5452109	Morex	roots	Zn	replicate 3
				SRR5452111	Morex	roots	Zn	replicate 2
				SRR5452113	Morex	roots	Zn	replicate 1
				SRR5452115	Morex	roots	Zn	replicate 3
				SRR5452117	Morex	roots	Zn	replicate 2
				SRR5452119	Morex	roots	Zn	replicate 1
				SRR5452121	Morex	roots	Cu	replicate 3
				SRR5452123	Morex	roots	Cu	replicate 2
				SRR5452125	Morex	roots	Cu	replicate 1
				SRR5452127	Morex	roots	Cu	replicate 3
				SRR5452129	Morex	roots	Cu	replicate 2
				SRR5452131	Morex	roots	Cu	replicate 1
*The detailed information was obtained from NCBI (https://www.ncbi.nlm.nih.gov/)
